# Supplementary material for: Genome-wide association analysis of stripe rust resistance loci in wheat accessions from southwestern China
Source: J Appl Genet. 2020 Jan 7;61(1):37–50. doi: 10.1007/s13353-019-00533-8 (PMC6969011; doi:10.1007/s13353-019-00533-8)
Supplement: Supplementary file 2 — (XLSX 35 kb) [file 13353_2019_533_MOESM2_ESM.xlsx]

## Sheet: 白粉病-2013赫章
Genotyping ID	Name	Severity	Infection type
GZ1	AM7	0.005	0
GZ2	B2007-1	0.01	0
GZ3	B2007-7	0.195833	1
GZ4	BM18	0.3125	1
GZ5	0308	0	0
GZ7	MX169	0.633333	1
GZ10	QM12	0.025	0
GZ11	QM14	0.0333333	0
GZ12	QM15	0.621667	1
GZ13	SY96-71	0.05	0
GZ14	QM16	0.1625	1
GZ15	QM17	0.635	1
GZ16	QM18	0	0
GZ17	QM19	0.125	1
GZ18	QXF28	0.531667	1
GZ21	Q079939-5	0	0
GZ26	FY1	0.2	1
GZ27	FY2	0.5	1
GZ28	FY3	0.525	1
GZ29	FY6	0.275	1
GZ30	FY7	0.325	1
GZ31	FY8	0.11	1
GZ32	FY9	0	0
GZ33	FY10	0	0
GZ34	FY92212	0.0266667	1
GZ35	XY7	0.155	1
GZ36	XY823	0.583333	1
GZ37	CN04-1	0.250833	1
GZ39	HM18	0.816667	1
GZ40	92R137	0.025	0
GZ41	NAU24	0.005	0
GZ42	NAU04y10	0.238333	1
GZ43	NAU06y603	0.466667	1
GZ44	XY54	0.19	1
GZ45	MM1403	0.03125	0
GZ46	MM185	0	0
GZ47	MM228	0.0416667	0
GZ48	MM367	0	0
GZ49	MM37	0.275	1
GZ50	MM39	0.0183333	0
GZ52	MM43	0.320833	1
GZ53	MM45	0.351667	1
GZ54	MM46	0.379167	1
GZ55	MM47	0.21	1
GZ57	MN4	0.0958333	1
GZ58	MY2002-5	0.242917	1
GZ59	MY26	0.508333	1
GZ60	CAU10	0.425	1
GZ61	CAU17	0.3625	1
GZ62	CAU18	0.120833	1
GZ63	CAU19	0.320833	1
GZ64	CAU23	0.4375	1
GZ65	CAU27	0.3525	1
GZ67	CM16	0.118333	1
GZ68	CM30	0.254167	1
GZ69	CM39	0.299167	1
GZ70	CM41	0.4375	1
GZ71	CM45	0.459167	1
GZ73	05Z38	0.213667	1
GZ74	Z91-13	0	0
GZ75	ZY9507	0.225833	1
GZ76	GN18	0	0
GZ77	GN19	0	0
GZ78	GN25	0	0
GZ79	GN26	0	0
GZ80	GN28	0.05	0
GZ81	BM3	0.221667	1
GZ82	GN21	0.2875	1
GZ83	GN21-1	0.483333	1
GZ84	GN22	0.0425	0
GZ85	GN775	0	0
GZ86	JYP1	0.583333	1
GZ87	JYP2	0	0
GZ88	JYP3	0	0
GZ89	TG	0	0
GZ90	TP2	0	0
GZ91	TP3	0	0
GZ92	YP1	0.0491667	0
GZ93	YP2	0.171667	0
GZ94	YLP8-1	0.065	0
GZ95	YLP8-40	0.05	1
GZ96	P1-2	0.683333	1
GZ98	P5-1	0.025	0
GZ99	P7-2	0.025	0
GZ100	P7-26	0.233333	1
GZ101	YG-1	0.65	1
GZ102	YG-3	0	0
GZ104	CS	0.6	1
GZ105	YTX1	0.01	0
GZ106	YTX2	0	0
GZ107	GY1-GN	0	0
GZ109	GX3	0	0
GZ111	GX4	0	0
GZ112	GX5	0	0
GZ113	P13-1	0	0
GZ114	P13-3	0	0
GZ115	P13-4	0	0
GZ116	P13-5	0	0
GZ117	ZM415
GZ118	CA9722
GZ119	YY898-HN
GZ120	EM15
GZ121	XM27
GZ123	XM83
GZ124	XKM2
GZ125	XKM3
GZ126	Z9023
GZ127	XKM5
GZ128	CM44
GZ129	CM50
GZ130	CM60
GZ131	MM38
GZ132	MM40
GZ134	GHM15
GZ135	LM33
GZ136	LM34
GZ137	LJ9343
GZ138	TX43
GZ139	ZZ2
GZ140	GN19-4

## Sheet: 白粉病-2014贵阳
Genotyping ID	Name	Severity	Infection type
GZ1	AM7	0.01	0
GZ2	B2007-1	0.01	0
GZ3	B2007-7	0.01	0
GZ4	BM18	0.153824	1
GZ5	0308	0.01	0
GZ7	MX169	0.693514	1
GZ10	QM12	0	0
GZ11	QM14	0.0485714	0
GZ12	QM15	0.0990909	0
GZ13	SY95-71	0.18	1
GZ14	QM16	0.02	0
GZ15	QM17	0	0
GZ16	QM18	0	0
GZ17	QM19	0	0
GZ18	QXF28	0	0
GZ21	Q079939-5	0	0
GZ26	FY1	0.01	0
GZ27	FY2	0	0
GZ28	FY3	0.01	0
GZ29	FY6	0.01	0
GZ30	FY7	0.0214286	1
GZ31	FY8	0	0
GZ32	FY9	0.018	1
GZ33	FY10	0	0
GZ34	FY92212	0.0271429	1
GZ35	XY7	0.22	1
GZ36	XY823	0.03	0
GZ37	CN04-1	0.018	0
GZ39	HM18	0.75871	1
GZ40	92R137	0	0
GZ41	NAU24	0.01	0
GZ42	NAU04y10	0.134167	1
GZ43	NAU06y603	0	0
GZ44	XY54	0.11375	1
GZ45	MM1403	0	0
GZ46	MM185	0	0
GZ47	MM228	0	0
GZ48	MM367	0.01	0
GZ49	MM37	0	0
GZ50	MM39	0	0
GZ52	MM43	0.0233333	0
GZ53	MM45	0.0233333	0
GZ54	MM46	0.138182	1
GZ55	MM47	0.0575	0
GZ57	MN4	0.446296	1
GZ58	MY2002-5	0.170385	1
GZ59	MY26	0.115714	1
GZ60	CAU10	0.026	0
GZ61	CAU17	0.02	0
GZ62	CAU18	0	0
GZ63	CAU19	0.02625	0
GZ64	CAU23	0.101786	1
GZ65	CAU27	0.149048	1
GZ67	CM16	0.0952632	0
GZ68	CM30	0.0791304	1
GZ69	CM39	0.104167	1
GZ70	CM41	0.0721429	1
GZ71	CM45	0.247097	0
GZ73	05Z38	0.0525	1
GZ74	Z91-13	0.01	0
GZ75	ZY9507	0.235385	1
GZ76	GN18	0	0
GZ77	GN19	0	0
GZ78	GN25	0	0
GZ79	GN26	0.01	0
GZ80	GN28	0	0
GZ81	BM3	0.01	0
GZ82	GN21	0.0166667	0
GZ83	GN21-1	0.05625	0
GZ84	GN22	0	0
GZ85	GN775	0	0
GZ86	JYP1	0.146111	0
GZ87	JYP2	0.01	0
GZ88	JYP3	0	0
GZ89	TG	0.01	0
GZ90	TP2	0	0
GZ91	TP3	0.01	0
GZ92	YP1	0	0
GZ93	YP2	0	0
GZ94	YLP8-1	0	0
GZ95	YLP8-40	0.0233333	0
GZ96	P1-2	0	0
GZ98	P5-1	0.01	0
GZ99	P7-2	0.01	0
GZ100	P7-26	0.03	0
GZ101	YG-1	0.0271429	0
GZ102	YG-3	0	0
GZ104	CS	0.0175	0
GZ105	YTX1	0	0
GZ106	YTX2	0	0
GZ107	GY1-GN	0.01	0
GZ109	GX3	0.0233333	0
GZ111	GX4	0.05	0
GZ112	GX5	0.225	1
GZ113	P13-1	0	0
GZ114	P13-3	0	0
GZ115	P13-4	0.01	0
GZ116	P13-5	0	0
GZ117	ZM415	0.0233333	0
GZ118	CA9722	0.112857	0
GZ119	YY898-HN	0.231818	1
GZ120	EM15	0.134167	1
GZ121	XM27	0.0376471	1
GZ123	XM83	0.18913	1
GZ124	XKM2	0.04	0
GZ125	XKM3	0	0
GZ126	Z9023	0.1275	1
GZ127	XKM5	0	0
GZ128	CM44	0.04	0
GZ129	CM50	0.114348	1
GZ130	CM60	0.0404762	1
GZ131	MM38	0.0785714	0
GZ132	MM40	0.048	1
GZ134	GHM15	0.0384211	0
GZ135	LM33	0.259474	1
GZ136	LM34	0.54375	1
GZ137	LJ9343	0.091	1
GZ138	TX43	0.0418182	1
GZ139	ZZ2	0.0209091	1
GZ140	GN19-4	0.0383333	0

## Sheet: 条锈病-2013贵阳
Genotyping ID	Name	Severity	Infection type
GZ1	AM7	0.0494444	0
GZ2	B2007-1	0.0793333	1
GZ3	B2007-7	0.267	1
GZ4	BM18	0.0763333	0
GZ5	0308	0	0
GZ7	MX169	0.0683333	1
GZ10	QM12	0.101667	0
GZ11	QM14	0.9	1
GZ12	QM15	0.0316667	0
GZ13	SY95-71
GZ14	QM16	0.24	1
GZ15	QM17	0.0443333	1
GZ16	QM18	0.226667	0
GZ17	QM19	0	0
GZ18	QXF28	0.126667	0
GZ21	Q079939-5	0	0
GZ26	FY1	0.128333	0
GZ27	FY2	0.806667	1
GZ28	FY3	0.734667	1
GZ29	FY6	0.215	0
GZ30	FY7	0.043	0
GZ31	FY8	0.286667	1
GZ32	FY9	0.2	1
GZ33	FY10	0.0416667	0
GZ34	FY92212	0.773333	1
GZ35	XY7	0.565	1
GZ36	XY823	0.246667	1
GZ37	CN04-1	0.283333	0
GZ39	HM18	0.54	1
GZ40	92R137	0.18	0
GZ41	NAU24	0.873333	1
GZ42	NAU04y10	0.388333	1
GZ43	NAU06y603	0.791667	1
GZ44	XY54	0.516667	1
GZ45	MM1403	0.205	0
GZ46	MM185	0.0122222	0
GZ47	MM228	0	0
GZ48	MM367	0	0
GZ49	MM37	0	0
GZ50	MM39	0	0
GZ52	MM43	0.0143333	0
GZ53	MM45	0.0688333	1
GZ54	MM46	0.026	0
GZ55	MM47	0.205444	1
GZ57	MN4	0.75	1
GZ58	MY2002-5	0.436667	1
GZ59	MY26	0.631667	1
GZ60	CAU10	0.516667	1
GZ61	CAU17	0.546667	1
GZ62	CAU18	0.185003	1
GZ63	CAU19	0.187	1
GZ64	CAU23	0.14075	1
GZ65	CAU27	0.0558201	1
GZ67	CM16	0.187	1
GZ68	CM30	0.558333	1
GZ69	CM39	0.253667	1
GZ70	CM41	0.095	1
GZ71	CM45	0.0673333	0
GZ73	05Z38	0.295556	1
GZ74	Z91-13	0.171667	1
GZ75	ZY9507	0.635	1
GZ76	GN18	0.193333	0
GZ77	GN19	0.171429	0
GZ78	GN25	0	0
GZ79	GN26	0	0
GZ80	GN28	0	0
GZ81	BM3	0.698519	1
GZ82	GN21	0.0416667	0
GZ83	GN21-1	0.251667	1
GZ84	GN22	0.0458333	0
GZ85	GN775	0.0222222	0
GZ86	JYP1	0.58	1
GZ87	JYP2	0.673333	1
GZ88	JYP3	0.0333333	0
GZ89	TG	0	0
GZ90	TP2	0	0
GZ91	TP3	0	0
GZ92	YP1	0.786667	1
GZ93	YP2	0.588333	1
GZ94	YLP8-1	0.15	1
GZ95	YLP8-40	0.306667	1
GZ96	P1-2	0	0
GZ98	P5-1	0.0233333	0
GZ99	P7-2	0	0
GZ100	P7-26	0.00333333	0
GZ101	YG-1	0.466667	1
GZ102	YG-3	0	0
GZ104	CS	0.02	0
GZ105	YTX1	0	0
GZ106	YTX2	0	0
GZ107	GY1-GN	0	0
GZ109	GX3	0	0
GZ111	GX4	0	0
GZ112	GX5	0	0
GZ113	P13-1	0	0
GZ114	P13-3	0	0
GZ115	P13-4	0	0
GZ116	P13-5	0	0
GZ117	ZM415	0.8	1
GZ118	CA9722	0.553333	1
GZ119	YY898-HN	0.82	1
GZ120	EM15	0.393333	1
GZ121	XM27	0.796667	1
GZ123	XM83	0.526667	1
GZ124	XKM2	0.0828889	1
GZ125	XKM3	0	0
GZ126	Z9023	0.53	1
GZ127	XKM5	0	0
GZ128	CM44	0	0
GZ129	CM50	0	0
GZ130	CM60	0	0
GZ131	MM38	0.0415	0
GZ132	MM40	0.11	1
GZ134	GHM15	0.0383333	0
GZ135	LM33	0.0666667	0
GZ136	LM34	0.111111	0
GZ137	LJ9343	0	0
GZ138	TX43	0	0
GZ139	ZZ2	0.0666667	0
GZ140	GN19-4	0.0777778	0

## Sheet: 条锈病-2013赫章
Genotyping ID	Name	Severity	Infection type
GZ1	AM7	0.0383333	0
GZ2	B2007-1	0.05	1
GZ3	B2007-7	0.376667	1
GZ4	BM18	0.0366667	1
GZ5	0308	0	0
GZ7	MX169	1	1
GZ10	QM12	0	0
GZ11	QM14	0.7	1
GZ12	QM15	0.04	0
GZ13	SY95-71	1	1
GZ14	QM16	0.276667	1
GZ15	QM17	1	1
GZ16	QM18	0.4	1
GZ17	QM19	0	0
GZ18	QXF28	0	0
GZ21	Q079939-5	0	0
GZ26	FY1	0.01	0
GZ27	FY2	0.441667	1
GZ28	FY3	0.366667	1
GZ29	FY6	0.0916667	1
GZ30	FY7	0.01	0
GZ31	FY8	0.216667	1
GZ32	FY9	0.45	1
GZ33	FY10	0	0
GZ34	FY92212	0.666667	1
GZ35	XY7	0.533333	1
GZ36	XY823	0.666667	1
GZ37	CN04-1	0.0525	0
GZ39	HM18	0.216667	1
GZ40	92R137	0	0
GZ41	NAU24	0.408333	1
GZ42	NAU04y10	0.266667	1
GZ43	NAU06y603	0.175	0
GZ44	XY54	0.133333	1
GZ45	MM1403	0.07	0
GZ46	MM185	0	0
GZ47	MM228	0	0
GZ48	MM367	0	0
GZ49	MM37	0	0
GZ50	MM39	0	0
GZ52	MM43	0	0
GZ53	MM45	0	0
GZ54	MM46	0	0
GZ55	MM47	0.0616667	0
GZ57	MN4	0.466667	1
GZ58	MY2002-5	0.175	1
GZ59	MY26	0.575	1
GZ60	CAU10	0.291667	1
GZ61	CAU17	0.085	1
GZ62	CAU18	0.0533333	0
GZ63	CAU19	0	0
GZ64	CAU23	0	0
GZ65	CAU27	0.1	0
GZ67	CM16	0.325	1
GZ68	CM30	0.383333	1
GZ69	CM39	0	0
GZ70	CM41	0.075	1
GZ71	CM45	0	0
GZ73	05Z38	0.141667	1
GZ74	Z91-13	0.01	0
GZ75	ZY9507	0.128333	1
GZ76	GN18	0	0
GZ77	GN19	0	0
GZ78	GN25	0	0
GZ79	GN26	0	0
GZ80	GN28	0	0
GZ81	BM3	0.358333	1
GZ82	GN21	0.03	0
GZ83	GN21-1	0.07	0
GZ84	GN22	0	0
GZ85	GN775	0	0
GZ86	JYP1	0.351667	1
GZ87	JYP2	0.21	1
GZ88	JYP3	0	0
GZ89	TG	0	0
GZ90	TP2	0	0
GZ91	TP3	0	0
GZ92	YP1	0.16	1
GZ93	YP2	0.316667	1
GZ94	YLP8-1	0.075	1
GZ95	YLP8-40	0.35	1
GZ96	P1-2	0	0
GZ98	P5-1	0	0
GZ99	P7-2	0	0
GZ100	P7-26	0	0
GZ101	YG-1	0	0
GZ102	YG-3	0	0
GZ104	CS	0	0
GZ105	YTX1	0	0
GZ106	YTX2	0	0
GZ107	GY1-GN	0	0
GZ109	GX3	0	0
GZ111	GX4	0	0
GZ112	GX5	0	0
GZ113	P13-1	0	0
GZ114	P13-3	0	0
GZ115	P13-4	0	0
GZ116	P13-5	0	0
GZ117	ZM415
GZ118	CA9722
GZ119	YY898-HN
GZ120	EM15
GZ121	XM27
GZ123	XM83
GZ124	XKM2
GZ125	XKM3
GZ126	Z9023
GZ127	XKM5
GZ128	CM44
GZ129	CM50
GZ130	CM60
GZ131	MM38
GZ132	MM40
GZ134	GHM15
GZ135	LM33
GZ136	LM34
GZ137	LJ9343
GZ138	TX43
GZ139	ZZ2
GZ140	GN19-4

## Sheet: 条锈病-2014贵阳 
Genotyping ID	Name	Severity	Infection type
GZ1	AM7	0	0
GZ2	B2007-1	0	0
GZ3	B2007-7	0.0372727	0
GZ4	BM18	0.01	0
GZ5	0308	0	0
GZ7	MX169		1
GZ10	QM12	0	0
GZ11	QM14	0.6	1
GZ12	QM15	0	0
GZ13	SY95-71	0.833	1
GZ14	QM16	0.225	0
GZ15	QM17	0.482143	1
GZ16	QM18	0	0
GZ17	QM19	0	0
GZ18	QXF28	0	0
GZ21	Q079939-5	0	0
GZ26	FY1	0	0
GZ27	FY2	0.428125	1
GZ28	FY3	0.434375	1
GZ29	FY6	0	0
GZ30	FY7	0	0
GZ31	FY8	0	0
GZ32	FY9	0.01	0
GZ33	FY10	0	0
GZ34	FY92212	0.78	1
GZ35	XY7	0.5425	1
GZ36	XY823	0	0
GZ37	CN04-1	0	0
GZ39	HM18	0.0714286	0
GZ40	92R137	0	0
GZ41	NAU24	0.571429	1
GZ42	NAU04y10	0.055	0
GZ43	NAU06y603	0.420588	1
GZ44	XY54	0.822222	1
GZ45	MM1403	0.01	0
GZ46	MM185	0.01	0
GZ47	MM228	0	0
GZ48	MM367	0.1	0
GZ49	MM37	0.01	0
GZ50	MM39	0.05	0
GZ52	MM43	0.05	0
GZ53	MM45	0.01	0
GZ54	MM46	0	0
GZ55	MM47	0.05	0
GZ57	MN4	0.570833	1
GZ58	MY2002-5	0.055	0
GZ59	MY26	0.22	1
GZ60	CAU10	0.231538	1
GZ61	CAU17	0.0933333	0
GZ62	CAU18	0.1	0
GZ63	CAU19	0	0
GZ64	CAU23	0	0
GZ65	CAU27	0	0
GZ67	CM16	0.1075	1
GZ68	CM30	0.453846	1
GZ69	CM39	0	0
GZ70	CM41	0.0233333	0
GZ71	CM45	0.05	0
GZ73	05Z38	0	0
GZ74	Z91-13	0.05	0
GZ75	ZY9507	0.27619	1
GZ76	GN18	0	0
GZ77	GN19	0	0
GZ78	GN25	0.01	0
GZ79	GN26	0.05	0
GZ80	GN28	0	0
GZ81	BM3	0.374	1
GZ82	GN21	0	0
GZ83	GN21-1	0.281111	0
GZ84	GN22	0	0
GZ85	GN775	0	0
GZ86	JYP1	0.830769	1
GZ87	JYP2	0.788889	1
GZ88	JYP3	0	0
GZ89	TG	0	0
GZ90	TP2	0	0
GZ91	TP3	0	0
GZ92	YP1	0.265625	1
GZ93	YP2	0.102	1
GZ94	YLP8-1	0	0
GZ95	YLP8-40	0.01	0
GZ96	P1-2	0	0
GZ98	P5-1	0.0733333	0
GZ99	P7-2	0	0
GZ100	P7-26	0	0
GZ101	YG-1	0.346667	0
GZ102	YG-3	0.05	0
GZ104	CS	0	0
GZ105	YTX1	0	0
GZ106	YTX2	0.01	0
GZ107	GY1-GN	0	0
GZ109	GX3	0	0
GZ111	GX4	0	0
GZ112	GX5	0	0
GZ113	P13-1	0	0
GZ114	P13-3	0	0
GZ115	P13-4	0	0
GZ116	P13-5	0	0
GZ117	ZM415	0.448261	1
GZ118	CA9722	0.07	0
GZ119	YY898-HN	0.688889	1
GZ120	EM15	0.044	0
GZ121	XM27	0.09	0
GZ123	XM83	0.100625	0
GZ124	XKM2	0	0
GZ125	XKM3	0.2	0
GZ126	Z9023	0.0523077	0
GZ127	XKM5	0	0
GZ128	CM44	0.0233333	0
GZ129	CM50	0	0
GZ130	CM60	0	0
GZ131	MM38	0	0
GZ132	MM40	0.05	0
GZ134	GHM15	0.0833333	0
GZ135	LM33	0	0
GZ136	LM34	0	0
GZ137	LJ9343	0	0
GZ138	TX43	0	0
GZ139	ZZ2	0	0
GZ140	GN19-4	0	0

## Sheet: Table S1
Supplementary Table S1. List of 120 winter-habit Triticum aestivum accessions along with their origin.
No.of SNP array	Name	Abb.	Cluster †	Origin	Types
GZ40	92R137	92R137	SP1	Jiangsu	Line
GZ60	Chuannong10	CAU10	SP1	Sichuan	Cultivar
GZ37	CN04-1	CN04-1	SP1	Sichuan	Line
GZ34	Fengyou92212	FY92212	SP1	Guizhou	Line
GZ39	Huaimai18	HM18	SP1	Jiangsu	Cultivar
GZ46	Mianmai185	MM185	SP1	Sichuan	Cultivar
GZ47	Mianmai228	MM228	SP1	Sichuan	Cultivar
GZ48	Mianmai367	MM367	SP1	Sichuan	Cultivar
GZ49	Mianmai37	MM37	SP1	Sichuan	Cultivar
GZ50	Mianmai39	MM39	SP1	Sichuan	Cultivar
GZ52	Mianmai43	MM43	SP1	Sichuan	Cultivar
GZ54	Mianmai46	MM46	SP1	Sichuan	Cultivar
GZ57	Miannong4	MN4	SP1	Sichuan	Cultivar
GZ59	Mianyang26	MY26	SP1	Sichuan	Cultivar
GZ58	MY2002-5	MY2002-5	SP1	Sichuan	Line
GZ43	NAU06y603	NAU06y603	SP1	Jiangsu	Line
GZ41	NAU24	NAU24	SP1	Jiangsu	Line
GZ44	Xianyan54	XY54	SP1	other regions	Cultivar
GZ35	Xingyu7	XY7	SP1	Guizhou	Cultivar
GZ36	Xingyu823	XY823	SP1	Guizhou	Line
GZ2	Bi2007-1	B2007-1	SP2	Guizhou	Line
GZ4	Bimai18	BM18	SP2	Guizhou	Cultivar
GZ104	Chinese spring	CS	SP2	Guizhou	Cultivar
GZ67	Chuanmai16	CM16	SP2	Sichuan	Cultivar
GZ69	Chuanmai39	CM39	SP2	Sichuan	Cultivar
GZ71	Chuanmai45	CM45	SP2	Sichuan	Cultivar
GZ61	Chuannong17	CAU17	SP2	Sichuan	Cultivar
GZ62	Chuannong18	CAU18	SP2	Sichuan	Cultivar
GZ65	Chuannong27	CAU27	SP2	Sichuan	Cultivar
GZ26	Fengyou1	FY1	SP2	Guizhou	Cultivar
GZ30	Fengyou7	FY7	SP2	Guizhou	Cultivar
GZ140	Guinong19-4	GN19-4	SP2	Guizhou	Line
GZ82	Guinong21	GN21	SP2	Guizhou	Line
GZ109	Guixie3	GX3	SP2	Guizhou	Line
GZ134	Guohaomai15	GHM15	SP2	Sichuan	Cultivar
GZ87	JYP2	JYP2	SP2	Guizhou	Line
GZ45	Mianmai1403	MM1403	SP2	Sichuan	Cultivar
GZ131	Mianmai38	MM38	SP2	Sichuan	Cultivar
GZ53	Mianmai45	MM45	SP2	Sichuan	Cultivar
GZ55	Mianmai47	MM47	SP2	Sichuan	Cultivar
GZ42	NAU04y10	NAU04y10	SP2	Jiangsu	Line
GZ100	P7-26	P7-26	SP2	Guizhou	Line
GZ99	P7-9	P7-9	SP2	Guizhou	Line
GZ94	YLP8-1	YLP8-1	SP2	Guizhou	Line
GZ95	YLP8-40	YLP8-40	SP2	Guizhou	Line
GZ92	YP1	YP1	SP2	Guizhou	Line
GZ93	YP2	YP2	SP2	Guizhou	Line
GZ111	Guixie4	GX4	SP3	Guizhou	Line
GZ112	Guixie5	GX5	SP3	Guizhou	Line
GZ107	Guyou1	GY1	SP3	Guizhou	Line
GZ113	P13-1	P13-1	SP3	Guizhou	Line
GZ114	P13-3	P13-3	SP3	Guizhou	Line
GZ116	P13-5	P13-5	SP3	Guizhou	Line
GZ98	P5-1	P5-1	SP3	Guizhou	Line
GZ89	TG	TG	SP3	Guizhou	Line
GZ90	TP2	TP2	SP3	Guizhou	Line
GZ101	Yiguang-1	YG-1	SP3	Guizhou	Line
GZ102	Yiguang-3	YG-3	SP3	Guizhou	Line
GZ105	Yitexuan1	YTX1	SP3	Guizhou	Line
GZ106	Yitexuan2	YTX2	SP3	Guizhou	Line
GZ73	05Zhong38	05Z38	SP4	other regions	Line
GZ81	Baimian3	BM3	SP4	Guizhou	Line
GZ68	Chuanmai30	CM30	SP4	Sichuan	Cultivar
GZ70	Chuanmai42	CM42	SP4	Sichuan	Cultivar
GZ63	Chuannong19	CAU19	SP4	Sichuan	Cultivar
GZ64	Chuannong23	CAU23	SP4	Sichuan	Cultivar
GZ76	Guinong18	GN18	SP4	Guizhou	Cultivar
GZ77	Guinong19	GN19	SP4	Guizhou	Cultivar
GZ83	Guinong21-1	GN21-1	SP4	Guizhou	Line
GZ84	Guinong22	GN22	SP4	Guizhou	Line
GZ78	Guinong25	GN25	SP4	Guizhou	Cultivar
GZ79	Guinong26	GN26	SP4	Guizhou	Cultivar
GZ80	Guinong28	GN28	SP4	Guizhou	Cultivar
GZ85	Guinong775	GN775	SP4	Guizhou	Line
GZ86	JYP1	JYP1	SP4	Guizhou	Line
GZ88	JYP3	JYP3	SP4	Guizhou	Line
GZ96	P1-2	P1-2	SP4	Guizhou	Line
GZ91	TP3	TP3	SP4	Guizhou	Line
GZ74	Zhong91-13	Z91-13	SP4	other regions	Line
GZ75	Zhongyou9507	ZY9507	SP4	other regions	Cultivar
GZ5	308	308	SP5	Guizhou	Line
GZ1	Anmai7	AM7	SP5	Guizhou	Cultivar
GZ3	Bi2007-7	B2007-7	SP5	Guizhou	Line
GZ33	Fengyou10	FY10	SP5	Guizhou	Cultivar
GZ27	Fengyou2	FY2	SP5	Guizhou	Cultivar
GZ28	Fengyou3	FY3	SP5	Guizhou	Cultivar
GZ29	Fengyou6	FY6	SP5	Guizhou	Cultivar
GZ31	Fengyou8	FY8	SP5	Guizhou	Cultivar
GZ32	Fengyou9	FY9	SP5	Guizhou	Cultivar
GZ7	Mingxian169	MX169	SP5	other regions	Cultivar
GZ21	Qian9939-5	Q9939-5	SP5	Guizhou	Line
GZ10	Qianmai12	QM12	SP5	Guizhou	Cultivar
GZ11	Qianmai14	QM14	SP5	Guizhou	Cultivar
GZ12	Qianmai15	QM15	SP5	Guizhou	Cultivar
GZ14	Qianmai16	QM16	SP5	Guizhou	Cultivar
GZ15	Qianmai17	QM17	SP5	Guizhou	Cultivar
GZ16	Qianmai18	QM18	SP5	Guizhou	Cultivar
GZ17	Qianmai19	QM19	SP5	Guizhou	Cultivar
GZ18	Qianxiafan28	QXF28	SP5	Guizhou	Line
GZ13	SY95-71	SY96-71	SP5	other regions	Line
GZ118	CA9722	CA9722	SP6	other regions	Cultivar
GZ128	Chuanmai44	CM44	SP6	Sichuan	Cultivar
GZ129	Chuanmai50	CM50	SP6	Sichuan	Cultivar
GZ130	Chuanmai60	CM60	SP6	Sichuan	Cultivar
GZ120	Ermai15	EM15	SP6	Hubei	Cultivar
GZ135	Linmai33	LM33	SP6	Gansu	Cultivar
GZ136	Linmai34	LM34	SP6	Gansu	Cultivar
GZ137	Longjian9343	LJ9343	SP6	Gansu	Cultivar
GZ132	Mianmai40	MM40	SP6	Sichuan	Cultivar
GZ115	P13-4	P13-4	SP6	Guizhou	Line
GZ138	Tianxuan43	TX43	SP6	Gansu	Cultivar
GZ121	Xiangmai27	XM27	SP6	Hubei	Line
GZ123	Xiangmai83	XM83	SP6	Hubei	Line
GZ124	Xikemai2	XKM2	SP6	Sichuan	Cultivar
GZ125	Xikemai3	XKM3	SP6	Sichuan	Cultivar
GZ127	Xikemai5	XKM5	SP6	Sichuan	Cultivar
GZ119	Yanyu898	YY898	SP6	other regions	Cultivar
GZ126	Zheng9023	Z9023	SP6	other regions	Cultivar
GZ117	Zhongmai415	ZM415	SP6	other regions	Cultivar
GZ139	Zhongzhi2	ZZ2	SP6	Gansu	Cultivar
†SP1, SP2, SP3, SP4, SP5 and SP6 corresponding to the wheat clusters depictured in Fig. 3 following red, green, dark blue,yellow,purple and light blue color.
